# Supplementary material for: Beyond the Backbone: The Next Generation of Pathwalking Utilities for Model Building in CryoEM Density Maps
Source: Biomolecules. 2022 Jun 2;12(6):773. doi: 10.3390/biom12060773 (PMC9220806; doi:10.3390/biom12060773)
Supplement: Supplementary file 1 [file biomolecules-12-00773-s001.zip]

Archive with 1 entries (1 files):
- biomolecules-1722641-supplementary.pdf
